# Supplementary material for: Hsp70 and Hsp110 Chaperones Promote Early Steps of Proteasome Assembly
Source: Biomolecules. 2022 Dec 21;13(1):11. doi: 10.3390/biom13010011 (PMC9855889; doi:10.3390/biom13010011)
Supplement: Supplementary file 1 [file biomolecules-13-00011-s001.zip]

Archive with 1 entries (1 files):
- biomolecules-2097602-supplementary.pdf
